# Supplementary material for: Nrf2/ARE Activators Improve Memory in Aged Mice via Maintaining of Mitochondrial Quality Control of Brain and the Modulation of Gut Microbiome
Source: Pharmaceuticals (Basel). 2021 Jun 23;14(7):607. doi: 10.3390/ph14070607 (PMC8308546; doi:10.3390/ph14070607)
Supplement: Supplementary file 1 [file pharmaceuticals-14-00607-s001.zip]

Archive with 15 entries (15 files):
- Table 1S. Spearmen's correlation. PCR.xlsx
- Table 2S. Spearmen's correlation. NGS..xlsx
- Table 3S. Multivariate correlation. PCR.xlsx
- Table 4S. Multivariate correlation. NGS.xlsx
- Table 5S. Open_field.xlsx
- Table 6S. Dark-light box.xlsx
- Table 7S. Elevated plus maze.xlsx
- Table 8S. String_test.xlsx
- Table 9S. Long-term memory. Distance.xlsx
- Table 10S. Long-term memory. Time.xlsx
- Table 11S. Long-term memory. Time in goal qundrant.xlsx
- Table 12S. Short-term memory. Time.xlsx
- Table 13S. Short-term memory. Scores.xlsx
- Table 14S. Microbiome. PCR.xlsx
- Table 15S. Microbiome. NGS..xlsx
