# Supplementary material for: Nrf2/ARE Activators Improve Memory in Aged Mice via Maintaining of Mitochondrial Quality Control of Brain and the Modulation of Gut Microbiome
Source: Pharmaceuticals (Basel). 2021 Jun 23;14(7):607. doi: 10.3390/ph14070607 (PMC8308546; doi:10.3390/ph14070607)
Supplement: Supplementary file 1 [file pharmaceuticals-14-00607-s001.zip › Table 1S. Spearmen's correlation. PCR.xlsx]

## Sheet: Лист1
	Bac	Firm	Act	Beta	Epsilon	Gamma	Defer	Sac	Ten	Ver
Short-term memory	0.0372195	-0.060208	0.134647	0.318555	-0.334975	0.249042	0.0481664	-0.00109469	-0.0125889	-0.0114943		p <0.05
Distance 6th day	-0.0733443	0.00164204	0.171866	-0.0859332	0.102901	0.277504	0.241379	0.330049	0.474001	0.00328407
Time 6th day	-0.120071	0.103156	0.183019	-0.0537964	0.261495	0.302813	0.305309	0.269259	0.436195	-0.0169154
Time in quadrant 6th day	-0.247742	0.252669	0.110594	-0.144539	0.083493	0.251027	0.220367	0.386805	0.306871	0.0859568
Distance 12th day	-0.0623974	0.0842912	0.00109469	-0.181171	0.16913	0.175151	0.335523	-0.188287	0.147236	-0.494253
Time 12th day	-0.142153	0.190359	0.0531361	-0.178307	0.246234	0.223774	0.360723	-0.115859	0.184881	-0.464804
Time in quadrant 12th day	-0.195213	0.0556178	0.00192735	-0.0495604	-0.0677325	0.323794	0.407221	-0.167679	-0.0611245	-0.39786
