# Supplementary material for: Nrf2/ARE Activators Improve Memory in Aged Mice via Maintaining of Mitochondrial Quality Control of Brain and the Modulation of Gut Microbiome
Source: Pharmaceuticals (Basel). 2021 Jun 23;14(7):607. doi: 10.3390/ph14070607 (PMC8308546; doi:10.3390/ph14070607)
Supplement: Supplementary file 1 [file pharmaceuticals-14-00607-s001.zip › Table 2S. Spearmen's correlation. NGS..xlsx]

## Sheet: Лист1
	Short-term memory	Distance 6th day	Time 6th day	Time in quadrant 6th day	Distance 12th day	Time 12th day	Time in quadrant 12th day
Abditibacterium	0.113228	0.198148	0.200712	0.0566247	0.198148	0.155838	0.156351
Cutibacterium	-0.164999	0.236209	0.0875255	0.102493	0.129394	0.0265122	0.0933162		p <0.05
Bifidobacterium	-0.309231	-0.253846	-0.148824	-0.0103866	-0.126923	-0.0827719	0.00965633
Corynebacterium	0.207469	0.133176	0.0610392	-0.0864161	-0.0550315	-0.12697	-0.233222
Methylobacterium-Methylorubrum	-0.190719	0.285397	0.270462	0.191437	0.249978	0.216811	0.0974757
Asticcacaulis	0.113228	0.198148	0.200712	0.0566247	0.198148	0.155838	0.156351
Allobaculum	0.170769	-0.0461538	-0.0518157	0.0253895	-0.122308	-0.104331	0.059483
Ileibacterium	-0.133846	-0.198462	-0.139084	0.00769379	-0.256923	-0.194033	0.0494404
Lactobacillus	0.02	0.05	0.0740225	0.0453933	0.0969231	0.123965	-0.0127463
Dubosiella	-0.212349	-0.0892479	0.0716987	0.0103886	0.363531	0.422411	0.0857647
Streptococcus	0.0535583	-0.270154	-0.293595	-0.397038	-0.100816	-0.15334	-0.140794
Faecalibaculum	0.0956757	0.292655	0.193013	0.168068	0.10452	0.0273622	0.414611
Anaeroplasma	0.152441	-0.0685985	0.041177	-0.0336706	0.107556	0.162337	0.0297675
Staphylococcus	0.109631	0.242151	0.236132	0.104832	0.198781	0.153148	-0.0447649
Jeotgalicoccus	0.0359282	0.391104	0.218358	0.167355	0.195039	0.102751	-0.118037
Exiguobacterium	0.113228	0.198148	0.200712	0.0566247	0.198148	0.155838	0.156351
Candidatus Stoquefichus	0.114578	0.162021	0.206053	0.1146	0.0317776	0.0750405	0.348345
Lactococcus	-0.164136	0.1316	0.0201676	-0.0573128	0.110719	-0.0432608	0.0441347
Ureaplasma	-0.0296221	-0.151024	-0.275705	-0.26325	-0.00825535	-0.109124	-0.163615
Erysipelatoclostridium	-0.0975833	0.301183	0.145218	0.218701	0.184324	0.0416033	0.218985
Mycoplasma	0.455682	-0.190038	-0.378439	-0.505503	-0.316049	-0.452712	-0.451466
Atopostipes	-0.355504	0.103459	0.0222974	0.208885	-0.0682391	-0.0845547	-0.2183
Prevotella	-0.00769231	0.118462	0.228301	0.109252	0.294615	0.338017	0.153342
Rikenellaceae RC9 gut group	0.0984615	0.0438462	0.15233	0.00423158	0.279231	0.27103	0.112013
Prevotellaceae UCG-001	0.0107692	0.327692	0.396994	0.209271	0.198462	0.214822	0.0927007
Prevotellaceae Ga6A1 group	0.00923077	0.106154	0.0841519	0.122331	0.358462	0.388836	0.00927007
Alloprevotella	0.0884615	0.141538	0.0635035	0.0503943	0.117692	0.0731473	-0.0158364
Odoribacter	0.114615	-0.283077	-0.265312	-0.43393	-0.16	-0.273725	-0.0150639
Bacteroides	-0.278462	-0.146923	-0.0740225	-0.156569	0.219231	0.220212	-0.0799544
Alistipes	-0.156923	-0.16	-0.139864	-0.103481	0.0638462	0.0446583	-0.124373
Muribaculum	-0.223077	-0.463846	-0.469848	-0.399692	0.0469231	-0.0354187	-0.00888382
Parabacteroides	-0.0461538	-0.108462	-0.050647	-0.133103	0.244615	0.232916	0.128622
Rikenella	0.123846	0.00538462	-0.021038	-0.0492402	0.0776923	0.0504331	0.0699118
Brachyspira	-0.0517378	-0.0818539	-0.0766554	-0.250243	0.219307	0.104348	0.00542846
Helicobacter	0.202308	0.0792308	-0.0779184	-0.170802	-0.000769231	-0.132435	-0.110855
Lachnospiraceae UCG-001	-0.118462	0.174615	0.0810351	0.248894	0.271538	0.25794	0.147549
Herbinix	-0.0392383	-0.125024	0.0393564	-0.0600231	-0.149259	-0.0188679	-0.187176
[Ruminococcus] gnavus group	0.136154	0.253077	0.130903	-0.0296211	-0.152308	-0.266025	0.065663
Acetatifactor	0.129231	-0.339231	-0.30544	-0.216195	0.0776923	0.0708374	0.230207
Oscillibacter	0.0846154	-0.166154	-0.242716	-0.299288	-0.406923	-0.473917	-0.338358
Lachnoanaerobaculum	0.0615385	-0.246154	-0.168304	-0.25351	0.185385	0.132435	0.37312
Colidextribacter	0.145385	-0.0615385	0.00428551	-0.0892479	-0.418462	-0.370356	-0.300891
Ruminococcus	0.103846	0.0684615	-0.00818143	-0.0192345	-0.264615	-0.256401	-0.0301277
Stomatobaculum	-0.351538	-0.154615	-0.16246	-0.0430852	0.132308	0.0650626	0.332178
Lachnospiraceae NK4A136 group	0.136154	-0.370769	-0.289077	-0.234661	0.16	0.13975	0.245657
UCG-003	0.320769	-0.0553846	-0.0412968	-0.214657	-0.376923	-0.371511	-0.258403
Roseburia	0.262308	-0.0530769	-0.0046751	-0.06809	-0.493077	-0.424639	-0.198534
Tuzzerella	-0.296923	0.0515385	0.0635035	-0.109252	-0.0530769	-0.13898	0.00772506
GCA-900066575	-0.249423	-0.206313	-0.147769	-0.229451	-0.0577367	-0.1021	-0.156553
Incertae Sedis	0.171538	0.0646154	0.0335049	0.0784766	-0.120769	-0.13821	0.0509854
Flavonifractor	-0.203501	0.0927101	0.0557224	0.117738	-0.039623	-0.0874086	0.229478
ASF356	0.183112	0.148875	0.25796	0.0908042	-0.309675	-0.207355	-0.188721
Negativibacillus	0.0338722	-0.453426	-0.297488	-0.327238	-0.0454196	0.0643421	-0.217241
Anaerotruncus	0.123846	0.0384615	0.00623347	-0.0126947	-0.283846	-0.306834	-0.0251064
[Eubacterium] siraeum group	-0.0379486	-0.191679	-0.282806	-0.214954	0.0321401	-0.0197678	-0.0264438
Lachnospiraceae UCG-003	0.0273688	0.202138	0.127328	0.159356	0.26626	0.231881	0.336303
[Eubacterium] xylanophilum group	-0.216605	0.13919	0.162971	0.264551	0.0293237	0.118778	-0.140961
[Eubacterium] fissicatena group	-0.048555	0.114836	0.0446943	0.236655	-0.234683	-0.223144	0.0106424
Mobilitalea	0.28384	0.261381	0.228284	0.0842389	-0.00658292	-0.0573653	0.0254716
UCG-002	-0.0980877	-0.0779878	0.0333904	-0.0872505	0.418883	0.367781	0.130802
Clostridium sensu stricto 1	-0.115059	0.441702	0.467363	0.330954	-0.0579155	0.00657008	0.0507949
A2	0.295612	0.0623557	0.124376	0.0897017	-0.0685143	-0.00269698	0.103596
[Eubacterium] nodatum group	-0.118305	-0.09711	0.0737749	-0.0811333	0.253565	0.26461	0.289668
Family XIII UCG-001	0.0304967	0.0347975	0.0421785	-0.0252233	-0.24241	-0.260645	-0.132519
[Eubacterium] hallii group	0.108499	0.0405382	0.102053	-0.0494899	-0.171691	-0.148186	-0.0449016
Tyzzerella	-0.227815	0.412861	0.335635	0.279317	-0.157523	-0.11211	-0.189236
Angelakisella	-0.192755	0.213086	0.314259	0.0944406	-0.0488729	0.0281779	-0.0153133
Monoglobus	0.111151	0.187463	0.208373	0.104535	-0.335111	-0.292259	-0.304883
Akkermansia	-0.0292308	0.0369231	0.0561012	0.236584	-0.357692	-0.208662	-0.293939
Paludicola	-0.281399	0.0594958	-0.00529361	0.171284	0.155172	0.107437	0.277349
Blautia	0.136774	-0.183353	-0.212319	-0.247764	0.154135	0.0103845	0.344666
Christensenellaceae R-7 group	0.0692109	0.0692109	0.0208744	0.0003889	-0.420709	-0.412163	-0.249127
Peptococcus	-0.0735436	-0.132378	-0.0554575	-0.111154	-0.125841	-0.103878	-0.266705
Olsenella	0.0555787	0.0277893	0.168454	-0.0746982	-0.0434208	-0.0156466	-0.0588677
Mucispirillum	0.0223077	0.00384615	0.0923333	-0.0603962	-0.24	-0.181328	-0.361533
Desulfovibrio	-0.147177	-0.151254	0.0156927	-0.0444469	0.380376	0.403187	0.265923
Bilophila	0.0834879	-0.548972	-0.337874	-0.56247	0.00945146	0.0189211	-0.196162
Parasutterella	-0.188462	-0.112308	-0.0818143	-0.0307751	-0.148462	-0.175553	-0.127463
Escherichia-Shigella	-0.310009	0.317194	0.223557	0.21253	0.133447	0.0256877	0.155149
Pseudoxanthomonas	0.290906	0.158527	0.182099	0.0179808	0.0522976	0.107968	0.0763186
Burkholderia-Caballeronia-Paraburkholderia	0.113228	0.198148	0.200712	0.0566247	0.198148	0.155838	0.156351
Acinetobacter	-0.157343	0.462494	0.471238	0.355283	0.128735	0.166358	0.0601955
Rudaea	0.113228	0.198148	0.200712	0.0566247	0.198148	0.155838	0.156351
Leptospira	0.113228	0.198148	0.200712	0.0566247	0.198148	0.155838	0.156351
Phascolarctobacterium	0.0176923	0.39	0.298817	0.183497	-0.0623077	-0.082002	-0.0548479
Pelosinus	0.113228	0.198148	0.200712	0.0566247	0.198148	0.155838	0.156351
Candidatus Saccharimonas	-0.112714	-0.0142335	0.136578	-0.0515583	-0.102712	-0.0467848	-0.00714706
