# Supplementary material for: Nrf2/ARE Activators Improve Memory in Aged Mice via Maintaining of Mitochondrial Quality Control of Brain and the Modulation of Gut Microbiome
Source: Pharmaceuticals (Basel). 2021 Jun 23;14(7):607. doi: 10.3390/ph14070607 (PMC8308546; doi:10.3390/ph14070607)
Supplement: Supplementary file 1 [file pharmaceuticals-14-00607-s001.zip › Table 3S. Multivariate correlation. PCR.xlsx]

## Sheet: Лист1
	Bac	Firm	Act	Beta	Epsilon	Gamma	Defer	Sac	Ten	Ver				weak correlation
Short-term memory	0.0922849	-0.0983265	0.163176	0.144564	-0.503748	-0.154143	0.011393	0.195379	-0.0151112	0.172764				average correlation
Distance 6th day	-0.0848695	-0.0449593	0.0577368	0.10334	0.0660976	0.230052	0.230427	0.213474	0.282056	0.0214548				strong correlation
Time 6th day	-0.134737	0.0710443	0.0254304	-0.0304662	0.245304	0.319168	0.292925	0.236779	0.326901	0.0186893				very strong correlation
Time in quadrant 6th day	-0.185946	0.0947233	-0.0679268	0.0842733	0.0910281	0.338604	0.161618	0.107756	0.153011	0.00922451
Distance 12th day	0.00260199	0.0545735	-0.105091	-0.270012	0.183816	0.171551	0.173315	-0.276436	0.31973	-0.261782
Time 12th day	-0.121275	0.226345	-0.0175831	-0.273838	0.38529	0.261978	0.266035	-0.152883	0.386861	-0.239302
Time in quadrant 12th day	-0.151762	0.0576753	-0.101589	-0.181085	0.0679171	0.434963	0.159549	-0.2011	0.145537	-0.134638
