# Supplementary material for: Nrf2/ARE Activators Improve Memory in Aged Mice via Maintaining of Mitochondrial Quality Control of Brain and the Modulation of Gut Microbiome
Source: Pharmaceuticals (Basel). 2021 Jun 23;14(7):607. doi: 10.3390/ph14070607 (PMC8308546; doi:10.3390/ph14070607)
Supplement: Supplementary file 1 [file pharmaceuticals-14-00607-s001.zip › Table 4S. Multivariate correlation. NGS.xlsx]

## Sheet: Лист1
	Short-term memory	Distance 6th day	Time 6th day	Time in quadrant 6th day	Distance 12th day	Time 12th day	Time in quadrant 12th day					weak correlation
Abditibacterium	-0.213661	-0.219948	-0.0914236	-0.18506	-0.175194	-0.156339	-0.116454					average correlation
Cutibacterium	-0.214801	-0.219283	-0.0897772	-0.189633	-0.176748	-0.157974	-0.105812					strong correlation
Bifidobacterium	-0.26266	-0.269283	-0.154484	-0.138946	-0.159617	-0.138667	0.794918					very strong correlation
Corynebacterium	-0.261436	-0.203708	0.00612116	-0.128591	-0.0923027	0.0112445	0.225164
Methylobacterium-Methylorubrum	-0.227822	-0.235652	-0.104	-0.196117	-0.18707	-0.160274	-0.107247
Asticcacaulis	-0.213661	-0.219948	-0.0914236	-0.18506	-0.175194	-0.156339	-0.116454
Allobaculum	-0.114304	-0.215314	-0.106624	-0.0885099	-0.10408	-0.00978783	0.260278
Ileibacterium	-0.157241	-0.153714	-0.00859086	-0.0663749	-0.0466763	0.0299045	0.551215
Lactobacillus	-0.131573	-0.145218	-0.118166	-0.0968045	-0.0618978	-0.138376	-0.193111
Dubosiella	-0.0808727	-0.00873621	-0.122413	-0.0245758	0.101415	-0.155576	-0.228897
Streptococcus	-0.165264	-0.137871	0.040633	-0.165612	-0.118367	-0.119553	-0.16808
Faecalibaculum	0.366641	0.197271	-0.00943357	-0.24015	-0.120519	-0.232699	-0.0858316
Anaeroplasma	-0.127232	-0.175213	-0.294674	0.122622	-0.017228	0.146014	0.0545327
Staphylococcus	-0.259999	-0.261904	-0.112811	-0.221547	-0.213304	-0.164118	-0.135536
Jeotgalicoccus	-0.288807	-0.274956	-0.200181	-0.181605	-0.160099	0.0933763	-0.0622302
Exiguobacterium	-0.213661	-0.219948	-0.0914236	-0.18506	-0.175194	-0.156339	-0.116454
Candidatus Stoquefichus	-0.05701	0.155511	-0.000743597	0.0117196	0.293655	-0.3127	-0.178491
Lactococcus	-0.219458	-0.152184	-0.0531163	-0.219866	-0.1038	-0.212762	-0.118239
Ureaplasma	0.254551	0.328676	0.161	-0.120431	0.146485	-0.213912	-0.177716
Erysipelatoclostridium	-0.353001	-0.268066	-0.235797	-0.246637	-0.139251	-0.26223	-0.210973
Mycoplasma	0.192081	0.330413	0.605628	0.154812	0.261361	0.345578	0.044331
Atopostipes	0.0434433	0.0874537	-0.136395	-0.000408776	0.0785523	0.0564771	-0.0524622
Prevotella	0.157562	0.273508	0.175115	0.219842	0.354266	0.221626	-0.305213
Rikenellaceae RC9 gut group	-0.0920432	0.00194105	-0.0709767	0.132397	0.216955	0.0442307	-0.0262597
Prevotellaceae UCG-001	0.297012	0.394948	0.353856	0.209407	0.280978	0.341728	-0.276244
Prevotellaceae Ga6A1 group	-0.0553143	0.00696004	-0.163019	0.472557	0.479792	-0.0237318	-0.263406
Alloprevotella	0.2356	0.121028	0.0489807	-0.00902723	-0.116651	-0.149564	-0.0809919
Odoribacter	-0.285981	-0.340295	-0.342893	-0.140482	-0.300284	-0.0695985	0.0101328
Bacteroides	-0.0801385	-0.0493205	0.0593013	0.337876	0.221974	-0.0559343	0.048185
Alistipes	-0.150886	-0.0981502	-0.0629315	0.142243	0.15622	-0.156936	-0.17415
Muribaculum	-0.421174	-0.415182	-0.236124	0.0821112	-0.0570733	-0.0168593	0.449681
Parabacteroides	-0.0571018	-0.0229512	0.0245554	0.395217	0.306252	0.112882	-0.0823502
Rikenella	0.0200632	-0.0334506	-0.0439841	0.0255804	0.0500026	0.106476	-0.349422
Brachyspira	0.227765	0.219246	-0.105858	-0.222151	-0.24294	-0.198401	-0.144967
Helicobacter	0.196901	0.146574	-0.0303311	0.09995	-0.0301846	-0.00790596	-0.0608201
Lachnospiraceae UCG-001	0.268485	0.279464	0.317682	0.152148	0.174237	0.11975	-0.149141
Herbinix	-0.126372	-0.104634	-0.150182	-0.210489	-0.156859	-0.038039	-0.00770648
[Ruminococcus] gnavus group	0.219287	0.140496	-0.0347037	-0.234487	-0.303596	-0.065579	-0.104717
Acetatifactor	-0.220202	-0.178081	-0.0897458	0.124921	0.0879208	0.369448	0.316318
Oscillibacter	0.105901	-0.0843459	-0.193479	-0.423963	-0.530183	-0.334527	-0.303652
Lachnoanaerobaculum	-0.177709	-0.135011	-0.142232	0.295005	0.195282	0.475397	0.0519746
Colidextribacter	-0.0412458	-0.0095451	-0.0165027	-0.39859	-0.365548	-0.201336	-0.313608
Ruminococcus	0.196449	0.0258036	-0.0589797	-0.266468	-0.215638	-0.102928	-0.347159
Intestinimonas	-0.0448091	-0.0395472	0.0306346	-0.39758	-0.404634	-0.0813694	-0.129674
Stomatobaculum	-0.174224	-0.0729738	0.20241	0.295077	0.22023	0.543504	-0.0683672
Lachnospiraceae NK4A136 group	-0.379373	-0.261522	-0.0367929	0.145094	0.110434	0.387218	0.263903
UCG-003	0.0739062	0.063259	-0.131262	-0.37285	-0.380061	-0.231783	0.0607089
Roseburia	-0.162189	-0.0926642	0.128617	-0.140168	-0.0652454	0.0822723	-0.200327
Tuzzerella	0.149499	0.0803116	0.0146848	-0.29484	-0.394929	-0.231886	-0.0383873
GCA-900066575	-0.484996	-0.486769	-0.362721	-0.148113	-0.234681	-0.173362	0.496692
Incertae Sedis	-0.00654474	0.0512734	0.222384	-0.0487924	-0.0372137	0.203682	-0.172515
Flavonifractor	0.148862	0.0129816	-0.101159	-0.191091	-0.240152	-0.102969	-0.211745
ASF356	0.144126	0.228368	-0.00225509	-0.141513	-0.00932825	-0.0332306	-0.344669
Negativibacillus	-0.376921	-0.388452	-0.231536	-0.148803	-0.302099	-0.00111402	-0.192256
Anaerotruncus	-0.119273	-0.154292	-0.0915313	-0.296559	-0.299307	-0.0835847	-0.0606705
[Eubacterium] siraeum group	-0.469362	-0.455983	-0.327894	0.0302551	-0.106795	0.00956307	0.438846
Lachnospiraceae UCG-003	-0.11893	-0.101505	0.0709646	0.0412146	0.0208555	0.197627	-0.0425816
[Eubacterium] xylanophilum group	0.0439623	-0.0838304	-0.118707	-0.34652	-0.41671	-0.214141	-0.228427
[Eubacterium] fissicatena group	-0.101403	-0.115817	-0.101634	-0.198522	-0.131611	0.113635	0.0310335
Mobilitalea	0.166788	-0.0341411	-0.167188	0.035097	-0.0402002	-0.105373	-0.245043
UCG-002	0.137124	-0.0160941	-0.0542984	-0.592699	-0.621033	-0.412529	-0.160408
Clostridium sensu stricto 1	0.00526727	-0.00236048	-0.0303025	0.0350582	0.00135935	-0.0467089	-0.0208689
A2	-0.167765	-0.0952765	-0.195807	-0.124512	-0.00961787	0.0450117	-0.185829
[Eubacterium] nodatum group	-0.0256846	-0.00412482	-0.226525	-0.184803	-0.116261	-0.287381	-0.137189
Family XIII UCG-001	0.398802	0.410145	0.277571	-0.0760134	-0.0103504	-0.0478918	0.0152199
[Eubacterium] hallii group	0.326539	0.211222	-0.055342	-0.144771	-0.151569	-0.241776	-0.197142
Tyzzerella	-0.257992	-0.253059	-0.255663	-0.192252	-0.251194	-0.255178	-0.117531
Angelakisella	0.124528	0.0697736	0.206855	0.144397	0.0871718	0.134564	0.129496
Monoglobus	-0.0740409	-0.0502696	-0.148181	0.0922162	0.1198	0.190792	-0.0487551
Paludicola	-0.260274	-0.29676	-0.255309	-0.410699	-0.418466	-0.371651	-0.144399
Blautia	0.184031	0.206487	0.298378	0.300513	0.227841	0.0996144	-0.0172975
Christensenellaceae R-7 group	-0.00867256	0.0192945	0.0840138	0.1805	0.16052	0.136127	-0.173168
Peptococcus	-0.0629571	-0.0454167	-0.0753151	0.0055676	0.0614049	0.17352	0.0117379
Olsenella	-0.140893	-0.176184	-0.0876831	-0.0667947	-0.0530541	0.00315694	0.311375
Mucispirillum	0.232481	0.215646	-0.0967992	-0.230931	-0.261133	-0.226318	-0.174289
Desulfovibrio	0.350809	0.23161	-0.0382963	-0.345918	-0.363225	-0.261256	-0.0544733
Bilophila	0.307781	0.258018	0.204221	-0.249488	-0.279498	-0.0411405	-0.0471047
Parasutterella	-0.157514	-0.196537	-0.0748797	-0.265592	-0.303029	-0.237583	0.180936
Escherichia-Shigella	-0.272712	-0.200283	-0.133551	-0.183485	-0.0872748	-0.226805	-0.198761
Pseudoxanthomonas	-0.222476	-0.241387	-0.0917514	-0.17316	-0.180537	-0.158882	-0.147427
Burkholderia-Caballeronia-Paraburkholderia	-0.213661	-0.219948	-0.0914236	-0.18506	-0.175194	-0.156339	-0.116454
Acinetobacter	-0.418266	-0.413971	-0.263036	-0.221617	-0.267416	-0.148706	-0.23131
Rudaea	-0.213661	-0.219948	-0.0914236	-0.18506	-0.175194	-0.156339	-0.116454
Leptospira	-0.213661	-0.219948	-0.0914236	-0.18506	-0.175194	-0.156339	-0.116454
Phascolarctobacterium	0.325162	0.351182	0.185657	-0.032119	0.155648	-0.0740511	-0.150059
Pelosinus	-0.213661	-0.219948	-0.0914236	-0.18506	-0.175194	-0.156339	-0.116454
Candidatus Saccharimonas	-0.174154	-0.0532788	0.173229	0.0403022	0.0332682	0.266979	0.0364409
Akkermansia	-0.147249	-0.192095	-0.0931928	-0.359587	-0.31271	-0.235918	0.277737
