# Supplementary material for: Nrf2/ARE Activators Improve Memory in Aged Mice via Maintaining of Mitochondrial Quality Control of Brain and the Modulation of Gut Microbiome
Source: Pharmaceuticals (Basel). 2021 Jun 23;14(7):607. doi: 10.3390/ph14070607 (PMC8308546; doi:10.3390/ph14070607)
Supplement: Supplementary file 1 [file pharmaceuticals-14-00607-s001.zip › Table 5S. Open_field.xlsx]

## Sheet: Лист1
	Hole-poking	Grooming (time)	Grooming (number)	Center (time)	Center (number)	Rearing	Defecation	Horizontal activity
Control
1st fem	7	7	1	13	5	24	0	106
2nd fem	1	9	2	7	4	9	1	84
3rd fem	8	10	2	64	17	21	0	196
4th fem	5	14	2	24	7	20	1	145
1st male	2	10	2	0	0	11	0	68
2nd male	6	5	1	10	4	10	5	97
3rd male	5	18	2	11	3	19	0	92
4th male	2	12	2	30	7	8	6	129
Dimethyl fumarate
1st fem	3	3	1	10	5	12	0	94
2nd fem	3	4	1	18	8	17	2	149
3rd fem	3	7	1	24	5	12	0	100
1st male	2	10	2	8	4	12	0	108
2nd male	3	26	3	2	7	9	0	139
3rd male	4	6	21	24	4	8	0	137
4th male	0	6	2	6	2	14	0	123
5th male	7	12	2	36	6	18	0	142
Methylene blue
1st fem	2	3	1	4	2	21	0	59
2nd fem	2	5	1	24	10	13	3	131
3rd fem	6	2	1	13	8	22	2	112
1st male	0	6	2	2	1	6	0	47
2nd male	3	23	2	6	2	14	2	54
3rd male	3	15	2	15	6	8	2	99
Resveratrol
1st fem	0	47	2	0	0	0	0	78
2nd fem	21	23	3	8	4	18	0	113
3rd fem	5	7	1	12	3	3	1	133
4th fem	8	18	7	21	9	13	12	150
1st male	2	24	2	3	1	7	1	55
2nd male	1	19	2	6	9	3	0	57
3rd male	3	37	2	19	6	7	2	64
4th male	4	19	3	15	4	10	4	76
