# Supplementary material for: Nrf2/ARE Activators Improve Memory in Aged Mice via Maintaining of Mitochondrial Quality Control of Brain and the Modulation of Gut Microbiome
Source: Pharmaceuticals (Basel). 2021 Jun 23;14(7):607. doi: 10.3390/ph14070607 (PMC8308546; doi:10.3390/ph14070607)
Supplement: Supplementary file 1 [file pharmaceuticals-14-00607-s001.zip › Table 6S. Dark-light box.xlsx]

## Sheet: Лист1
	Time in open compartment	Number of transition
Control
1st fem	236	20
2nd fem	275	7
3rd fem	189	25
4th fem	238	27
1st male	246	14
2nd male	246	7
3rd male	231	13
4th male	221	13
Dimethyl fumarate
1st fem	275	8
2nd fem	246	14
3rd fem	232	14
4th fem	293	3
1st male	216	9
2nd male	269	5
3rd male	231	9
4th male	233	4
5th male	284	3
Methylene blue
1st fem	244	17
2nd fem	212	19
3rd fem	241	19
1st male	209	19
2nd male	230	17
3rd male	255	10
Resveratrol
1st fem	9	1
2nd fem	55	10
3rd fem	110	13
4th fem	102	20
1st male	67	7
2nd male	27	3
3rd male	92	8
4th male	53	5
