# Supplementary material for: Nrf2/ARE Activators Improve Memory in Aged Mice via Maintaining of Mitochondrial Quality Control of Brain and the Modulation of Gut Microbiome
Source: Pharmaceuticals (Basel). 2021 Jun 23;14(7):607. doi: 10.3390/ph14070607 (PMC8308546; doi:10.3390/ph14070607)
Supplement: Supplementary file 1 [file pharmaceuticals-14-00607-s001.zip › Table 7S. Elevated plus maze.xlsx]

## Sheet: Лист1
	Time in open arm
Control
1st fem	2
2nd fem	12
3rd fem	8
4th fem	9
1st male	1
2nd male	0
3rd male	2
4th male	1
Dimethyl fumarate
1st fem	1
2nd fem	14
3rd fem	2
4th fem	3
1st male	0
2nd male	21
3rd male	9
4th male	9
5th male	17
Methylene blue
1st fem	1
2nd fem	7
3rd fem	8
1st male	16
2nd male	5
3rd male	4
Resveratrol
1st fem	1
2nd fem	0
3rd fem	3
4th fem	36
1st male	2
2nd male	1
3rd male	3
4th male	0
