# Supplementary material for: Nrf2/ARE Activators Improve Memory in Aged Mice via Maintaining of Mitochondrial Quality Control of Brain and the Modulation of Gut Microbiome
Source: Pharmaceuticals (Basel). 2021 Jun 23;14(7):607. doi: 10.3390/ph14070607 (PMC8308546; doi:10.3390/ph14070607)
Supplement: Supplementary file 1 [file pharmaceuticals-14-00607-s001.zip › Table 8S. String_test.xlsx]

## Sheet: Лист1
	1st trial	2nd trial	Mean
Control
1st fem	5.68	4	4.84
2nd fem	0.6	0.56	0.58
3rd fem	0.5	0.45	0.475
4th fem	5.22	5.3	5.26
1st male	5.2	0.18	2.69
2nd male	0.5	5.75	3.125
3rd male	5.33	0.28	2.805
4th male	5.18	0.1	2.64
Dimethyl fumarate
1st fem	5.25	5.33	5.29
2nd fem	0.23	0.13	0.18
3rd fem	2	2	2
4th fem	5.25	4	4.625
1st male	0.13	0.1	0.115
2nd male	0.4	0.37	0.385
3rd male	0.8	0.75	0.775
4th male	5.43	0.42	2.925
5th male	0.18	0.42	0.3
Methylene blue
1st fem	5.45	5.26	5.355
2nd fem	5.3	5.25	5.275
3rd fem	0.45	0.38	0.415
1st male	5.83	5.3	5.565
2nd male	0.3	0.42	0.36
3rd male	2	5.5	3.75
Resveratrol
1st fem	5.5	5.55	5.525
2nd fem	3	0.5	1.75
3rd fem	0.88	2	1.44
4th fem	0.42	2	1.21
1st male	0.33	0.93	0.63
2nd male	5.18	5.43	5.305
3rd male	5.72	5.9	5.81
4th male	2	5.33	3.665
