# Supplementary material for: Nrf2/ARE Activators Improve Memory in Aged Mice via Maintaining of Mitochondrial Quality Control of Brain and the Modulation of Gut Microbiome
Source: Pharmaceuticals (Basel). 2021 Jun 23;14(7):607. doi: 10.3390/ph14070607 (PMC8308546; doi:10.3390/ph14070607)
Supplement: Supplementary file 1 [file pharmaceuticals-14-00607-s001.zip › Table 9S. Long-term memory. Distance.xlsx]

## Sheet: Distance
	Acquisition						Reversal
	Learning					Probe	Learning					Probe
Day	1	2	3	4	5	6	7	8	9	10	11	12
Control
1st fem	1318.25	161.5	1139.75	627	1042.5	561	4462.9	3274.22	3062.18	2592.24	1627.43	642
2nd fem	3615.25	3143	2182	2147	917.75	742	1386.27	3881.09	3673.62	2504.34	694.923	786
3rd fem	3672	2041.25	1000.5	926.5	1739.75	943	4059.47	1266.72	2369.32	2220.6	2251.28	3979
4th fem	4366.75	2121.25	2892.75	2609.5	1738	2749	1769.1	2905.02	1235.43	1510.46	2059.35	1636
1st male	731.75	1214.75	1659	2308.5	622	2525	3610.57	845.245	3065.16	2336.21	5318.81	2171
2nd male	3788.25	2244.75	577	3386.75	1867.5	349	3119.91	3171.78	2061.02	3217.42	1745.49	229
3rd male	2508.5	2089.25	990	1835.25	214.75	3037	1573.78	1527.47	1504.89	1364.1	1771.9	419
4th male	890.75	1801.5	1644.75	1807.5	1981.75	304	2209.24	1574.55	4838.79	1949.03	1046.89	730
Dimethyl fumarate
1st fem	3190.75	2808	2770.25	1763.25	2343.25	4530	1201	1493	554.75	647.75	481.75	227
2nd fem	3653	2676.25	2811.25	2361.75	1870.75	3397	1048.5	1689.25	1809.5	2389.25	1502.25	1216
3rd fem	3691.75	1615.75	2830.25	2898.5	2774	3253	884.5	813.5	679.5	1060.5	377.75	191
4th fem	2438	2172.25	1550	1814.5	2226	1997	1434	1005	847.25	1009	591	3150
1st male	2606.75	1837.5	2216	1872.75	1571.67	3517	1366.25	1536.25	431.75	714.75	1051.75	322
2nd male	1739.25	1584.5	1711.5	1850.5	974.75	1980	1394.75	1490.66	642	426	2131.25	373
3rd male	1876.25	1805	1821.25	2492.75	2015.5	3499	1231.5	2277.5	1036.75	805.75	1054.75	492
4th male	2058.25	2014	1731	1566.25	2396.67	2957	1634.75	1182.75	2086.75	2351.75	1547.25	3085
5th male	1639.5	1646.5	1727.5	1697.5	865.5	944	859.25	1928	879	698	1540.75	502
Methylene blue
1st fem	2921.5	2587	2927	663	1760	2931	1709.75	1563.5	1427.75	1166.75	784	1433
2nd fem	1397	1453.25	1859.5	1366	1317.5	1168	1150	922	798.5	834.75	370.5	1576
3rd fem	3127.25	2197.75	1765.75	674.75	2181.5	1086	508	1344.5	1173.25	610	1115.5	1191
1st male	2323.25	1173.25	2545	1140	1329.25	1236	1426	369.25	1271.75	1832.25	346.75	1490
2nd male	3039.5	2796.25	1917.5	1544.25	1985.33	3255	1183.25	706.333	1783	2051.5	859.25	1897
3rd male	2630.75	1420.33	2027	1417.25	1431	413	700.75	563.25	1560.25	677.75	613.75	3442
Resveratrol
1st fem	1645.75	1813.25	1406	1443.25	1053.5	1983	2527.75	1376.25	2299.25	1510.5	1406	2777
2nd fem	2158.67	2514.75	2602.75	1851	2290.25	2128	1568.25	704.75	1034	1068.5	957.75	579
3rd fem	1772	516	1991	2209.67	2025	3067	1332.75	1584.25	2267	2081.5	2854	2329
4th fem	2487.75	2107.25	447.25	1004.33	1225.75	187	1201.25	677.5	845	866.75	1407	1065
1st male	2700.75	3517	3123.75	1196.75	2293	1767	2077	2339.75	1205.75	1336.5	728	1741
2nd male	1692.5	1769	469	863.5	1803.25	1533	374.5	1022	479.25	1092.25	988.75	1809
3rd male	919.75	2037	1701.5	1479.5	696.5	206	565	443	936	576.5	574	2870
4th male	1857.75	875.25	2055	1713.25	967.75	136	1793.75	705.25	762.75	747.5	1023.25	354
