# Supplementary material for: Nrf2/ARE Activators Improve Memory in Aged Mice via Maintaining of Mitochondrial Quality Control of Brain and the Modulation of Gut Microbiome
Source: Pharmaceuticals (Basel). 2021 Jun 23;14(7):607. doi: 10.3390/ph14070607 (PMC8308546; doi:10.3390/ph14070607)
Supplement: Supplementary file 1 [file pharmaceuticals-14-00607-s001.zip › Table 10S. Long-term memory. Time.xlsx]

## Sheet: Лист1
	Acquisition						Reversal
	Learning					Probe	Learning					Probe
Day	1	2	3	4	5	6	7	8	9	10	11	12
Control
1st fem	29.25	4.5	19.25	12.75	17	8	25.5	20.5	21.5	15.25	13.75	11
2nd fem	58.75	55.75	40.75	28.5	40.25	10	9.5	36.5	30.5	25.75	8.75	11
3rd fem	55.25	19	13.25	9.25	29	12	35	9.5	16.25	29.75	22.5	49
4th fem	36.5	31.5	49.25	31.25	59	59	10.25	21.75	24	12.25	19.75	33
1st male	14.75	31	97.5	37.75	41.5	60	31.25	6.75	18.25	26	56	56
2nd male	50.25	29	18.75	40	25.75	6	21	23.25	18.5	21.5	15	3
3rd male	46.75	17.75	13	31.25	6.5	37	10.25	10.25	3.75	12.25	14.5	5
4th male	14.5	38.75	32.5	45	56.75	4	14.75	12	34.25	29.25	8	9
Dimethyl fumarate
1st fem	54.25	48	41.75	30	31.75	59	17	22.25	7.75	8.75	6.5	3
2nd fem	59.3333	47	59.75	47.25	34	60	18.5	35.5	31	47.25	38	18
3rd fem	58.5	41.25	56.5	58	53	60	13.75	12	10.75	15.5	8	2
4th fem	37.5	55.5	23.5	37	51.75	32	23.5	15.25	10.25	13.5	8.25	41
1st male	55.25	58	58.75	45	36	60	24.5	25.25	5.75	15.75	17	5
2nd male	47	56	45.25	54	20.5	35	27.25	31.75	11.75	8.75	45.5	7
3rd male	31.25	42.25	36.75	47	34	60	19	48.75	15	11.5	16.5	6
4th male	46	55.75	52.5	35.5	59.6667	60	36	51	46.75	56.25	35	59
5th male	39.75	45.25	45.5	44.5	16.75	17	16	44	17.75	16.75	32.5	10
Methylene blue
1st fem	53	42.25	45.75	10.75	34.25	59	26.25	26.5	20.75	18.5	12	32
2nd fem	36.75	36.25	35.5	30.75	29.25	23	22.75	16.25	13	16.5	15	32
3rd fem	54.75	38	28.5	12.5	43	17	7	19.5	14.5	7.25	24.75	20
1st male	40.5	18	36.5	18.5	6.25	13	20.75	5	18.25	31.5	6.25	22
2nd male	55.25	58	49	53	60	59	18.75	12	28.5	28.5	13.5	33
3rd male	35	13.5	28.25	20.5	19	5	10.75	10.5	19.75	8	7.25	47
Resveratrol
1st fem	46.75	58.5	32	55.25	20	60	60	51.25	59.25	30	40	60
2nd fem	52.6667	50	57	36.25	36.25	38	24	10.25	15.5	14.5	13.75	7
3rd fem	32	15.75	33.5	30.75	33.5	47	24.5	28.25	50.75	46.25	60	60
4th fem	44	30.25	5.5	11	14.75	3	15.25	9.25	13.5	11.5	20	14
1st male	45.5	59	51.5	31	40	60	42.75	47.5	35.25	44.5	26.25	59
2nd male	27.5	33.25	6.5	13.5	29	21	7.25	15.5	7.5	17.25	18	24
3rd male	37	37.75	24.25	22.75	9.25	2	8.25	7	15.75	9.5	9.25	36
4th male	46.75	16.75	42.75	33	13.25	4	26.25	10	11	11.25	19.75	4
