# Supplementary material for: Nrf2/ARE Activators Improve Memory in Aged Mice via Maintaining of Mitochondrial Quality Control of Brain and the Modulation of Gut Microbiome
Source: Pharmaceuticals (Basel). 2021 Jun 23;14(7):607. doi: 10.3390/ph14070607 (PMC8308546; doi:10.3390/ph14070607)
Supplement: Supplementary file 1 [file pharmaceuticals-14-00607-s001.zip › Table 11S. Long-term memory. Time in goal qundrant.xlsx]

## Sheet: Лист1
	Acquisition						Reversal
	Learning					Probe	Learning					Probe
Day	1	2	3	4	5	6	7	8	9	10	11	12
Control
1st fem	8	2	7.75	5.25	5	6	6.75	5.25	7.5	5	4.75	3
2nd fem	17	15.5	11.5	7	6	4.33	2.75	7.5	11	6.5	5.75	3
3rd fem	13	8.5	5	3.25	7.25	1.4	10.5	4.75	8	6	9.75	4
4th fem	10.25	9.25	21.5	6.5	4	26	4	4.5	5.75	6	4.25	11
1st male	3.75	9	27	7.5	5.75	9.57	7.5	3.5	4.25	7.5	13.75	7
2nd male	12.5	10.75	5.75	10.5	7	3	6.75	6.25	8.5	6.75	11	2
3rd male	13.25	7.5	5	12	2.25	16.82	4	5.5	3	4.75	10.75	3
4th male	4.5	12.25	7.75	7.75	10.5	1	4	4.5	9.25	9.25	6.25	4
Dimethyl fumarate
1st fem	9.885	13.375	10.2375	8.1775	9.8525	11.52	4.25	6.5	2.25	3	1.75	2
2nd fem	15.6	17.65	16.87	19.7875	13.0125	22.34	7.5	11	5.25	6.25	6.75	8
3rd fem	13.3625	14.5	11.4275	11.1025	17.52	6.93	6	4.25	4.25	7.5	3.25	1
4th fem	9.2175	32.45	5.91	9.6025	13.335	3.46	11.5	5	3.75	2.25	3.5	14
1st male	10.6	21.9875	8.175	15.8175	7.06	10.2	9	7	3.75	2.75	6.25	2
2nd male	6.7	13.05	13.5775	13.895	8.41	6.67	7	7.625	4.5	3.25	11	4
3rd male	10.35	19.125	10.49	20.89	8.7475	11.94	6	7.5	4.5	2.5	3	2
4th male	11.275	12.34	10.92	15.95	15.81	14.11	11.75	8.5	15.25	13	9.5	15
5th male	13.475	11.67	10.5375	12.0975	3.82	7.97	8.5	11.25	7.75	3.75	9.25	2
Methylene blue
1st fem	12.3	11.85	13.0525	6.85	15.8675	13.1	8.75	9	4.25	5	4.25	4
2nd fem	14.675	15.125	10.31	9.9925	8.575	5	8.5	4.75	3.25	6.25	4.25	12
3rd fem	10.95	14.78	10.4075	12.5	13.2775	3.54	3	7.25	4.75	3.5	5.5	11
1st male	9.875	6.26	12.1725	8.2	2.53	7.2	5.75	2.25	5.75	9.25	3	6
2nd male	11.02	30.275	16.8725	36.54	13.4633	16.61	9.5	5.66667	7.5	8	3.75	12
3rd male	11.63	4.91	10.4925	9.8225	7.5025	1.39	2	3.5	6	2.5	2.5	19
Resveratrol
1st fem	11.95	21.75	15.975	8.115	5.97	29.42	16.75	11	6.5	9.25	9.75	24
2nd fem	9.10667	11.925	17.0525	13.5975	14.51	7.24	5.5	4.25	2.75	2	4.5	3
3rd fem	9.1525	9.075	10.685	10.2425	7.7375	24.75	10.75	4.75	8	4.25	11	22
4th fem	12.925	16.85	3.615	5.4175	6.0225	1.33	4.5	3.5	5	2.75	6	3
1st male	11.45	17.75	18.28	13.36	13.045	10.91	10	17.5	4.25	12.25	5.25	0
2nd male	5.575	10.4	2.3075	6.2	9.2075	9.17	3.5	3.5	2.75	4.75	6.5	7
3rd male	7.2	7.5425	8.2425	8.0925	4.8325	1	2.5	3	8.25	5.25	2.75	15
4th male	9.9	6.2	11.765	11.26	5.3575	3	7.5	3.5	4.25	2.5	3	2
