# Supplementary material for: Nrf2/ARE Activators Improve Memory in Aged Mice via Maintaining of Mitochondrial Quality Control of Brain and the Modulation of Gut Microbiome
Source: Pharmaceuticals (Basel). 2021 Jun 23;14(7):607. doi: 10.3390/ph14070607 (PMC8308546; doi:10.3390/ph14070607)
Supplement: Supplementary file 1 [file pharmaceuticals-14-00607-s001.zip › Table 12S. Short-term memory. Time.xlsx]

## Sheet: Лист1
Day	1		2		3		4		5		6		7		8		9		10		11		12		13		14		15		16		17		18		19		20		21
	1st	2nd	1st	2nd	1st	2nd	1st	2nd	1st	2nd	1st	2nd	1st	2nd	1st	2nd	1st	2nd	1st	2nd	1st	2nd	1st	2nd	1st	2nd	1st	2nd	1st	2nd	1st	2nd	1st	2nd	1st	2nd	1st	2nd	1st	2nd	1st	2nd
Control
1st fem	5	10	8	7	9	17	14	12	4	14	5	10	20	16	5	3	22	2	7	39	17	13	39	11	8	5	10	13	8	9	25	4	28	16	9	13	14	15	12	8	9	16
2nd fem	25	31	6	79	19	5	26	18	5	13	20	18	45	24	18	19	63	49	30	32	0	0	32	17	13	6	7	6	22	37	0	0	4	4	16	15	5	6	79	78	33	10
3rd fem	10	17	4	22	12	11	9	18	7	9	3	12	38	19	18	32	19	18	3	11	10	12	59	11	7	6	7	7	13	12	12	21	10	6	0	0	0	0	18	3	21	22
4th fem	8	20	66	91	24	5	28	24	39	21	6	76	78	76	5	28	3	20	65	0	0	0	90	26	9	6	40	30	0	0	0	0	0	0	21	4	6	4	0	0	7	7
1st male	10	12	0	0	0	0	0	0	0	0	0	0	0	0	0	0	8	0	4	5	0	0	7	11	19	5	11	8	0	0	29	14	3	3	35	8	23	16	0	0	16	8
2nd male	8	18	57	22	24	3	13	15	21	9	14	29	27	12	5	33	19	3	7	0	15	10	28	25	16	8	13	10	15	8	11	12	0	0	10	5	0	0	39	19	34	16
3rd male	57	18	51	21	43	55	58	70	6	41	5	5	35	17	39	3	26	15	13	11	9	7	0	0	23	35	22	27	20	20	8	12	23	8	22	5	0	0	26	15	0	0
4th male	35	40	8	4	7	6	25	11	21	9	4	5	21	7	5	9	36	15	7	24	18	21	0	0	0	0	0	0	0	0	0	0	0	0	5	4	18	5	0	0	11	13
Dimethyl fumarate
1st fem	44	40	8	4	22	10	18	18	10	52	6	4	18	10	39	15	40	78	7	3	10	11	20	21	12	7	0	0	17	7	0	0	4	2	8	7	0	0	5	4	42	8
2nd fem	30	30	160	8	29	18	49	48	41	6	5	15	14	41	7	18	17	34	57	80	136	7	25	18	34	13	12	10	80	20	0	0	50	31	0	0	0	0	81	3	34	33
3rd fem	40	23	32	4	32	12	20	15	33	10	6	3	28	36	29	5	17	14	67	16	30	32	39	27	0	0	21	28	14	14	14	3	0	0	0	0	45	11	50	46	5	5
4th fem	7	6	27	5	33	12	9	28	23	10	17	8	46	50	5	21	6	13	156	0	12	12	20	11	9	10	59	78	51	24	15	14	25	26	15	5	11	18	0	0	27	7
1st male	22	12	64	53	17	19	26	34	23	39	5	3	108	0	6	19	48	27	78	28	73	14	50	33	0	0	131	17	23	21	16	4	32	11	5	6	22	10	29	5	0	0
2nd male	30	26	43	38	10	7	6	29	44	10	6	3	101	8	47	5	30	7	20	33	14	8	22	19	14	7	37	32	12	14	4	6	30	12	5	8	6	8	37	12	26	23
3rd male	39	10	5	3	47	3	11	12	47	16	28	23	41	28	20	4	48	26	23	15	60	34	28	19	11	11	18	33	0	0	0	0	17	13	21	5	0	0	67	23	7	9
4th male	0	270	43	12	53	43	18	70	17	30	22	9	10	42	6	24	50	25	13	17	103	43	92	17	23	14	35	17	16	13	0	0	17	10	0	0	0	0	26	4	17	14
5th male	56	28	85	110	16	22	38	9	29	28	6	8	32	14	41	4	30	6	25	44	21	9	17	11	6	6	14	13	12	10	0	0	0	0	5	9	9	15	52	14	8	7
Methylene blue
1st fem	10	24	6	12	6	4	15	17	11	13	6	3	6	27	49	5	24	7	42	8	31	35	8	32	10	17	22	31	44	43	24	10	8	13	11	12	9	15	33	6	33	9
2nd fem	34	82	10	12	27	8	36	25	30	66	7	6	71	46	5	5	37	6	27	4	48	25	6	10	14	7	0	0	0	0	12	9	59	28	46	16	12	16	43	36	52	20
3rd fem	15	10	31	6	49	13	37	14	13	9	8	5	27	9	33	52	85	0	23	20	55	11	52	96	24	27	24	33	10	5	4	5	14	4	70	7	14	7	0	0	27	10
1st male	6	38	58	38	18	30	6	10	22	13	31	16	11	30	9	4	89	21	18	19	27	5	16	13	8	5	6	13	8	11	5	3	62	3	10	6	9	12	12	13	8	20
2nd male	8	6	65	20	155	38	13	46	11	18	18	14	13	50	8	4	9	16	34	23	35	15	40	49	12	7	0	0	50	13	25	17	23	15	0	0	0	0	44	19	14	17
3rd male	58	11	4	17	14	8	19	16	24	7	4	3	25	6	21	13	4	6	22	13	6	10	13	16	5	4	9	8	33	27	30	14	20	4	14	7	4	4	9	2	24	17
Resveratrol
1st fem	0	254	0	0	0	0	0	0	0	0	0	0	0	0	0	0	0	0	0	0	0	0	245	50	0	0	0	0	0	0	0	0	0	0	0	0	0	0	0	0	0	0
2nd fem	18	12	34	20	16	5	18	14	11	14	14	4	27	8	16	5	74	2	17	34	17	31	41	57	2	10	5	5	5	5	0	0	19	9	5	4	8	8	39	11	7	11
4th fem	4	13	19	4	5	13	50	27	10	11	11	4	4	30	11	3	12	14	27	30	65	20	17	50	6	9	3	4	18	13	8	3	12	12	7	7	5	7	0	0	15	8
1st male	19	32	6	4	22	34	18	11	8	33	20	23	9	18	80	4	51	5	32	7	28	33	0		11	6	35	19	38	13	0	0	6	4	12	13	25	13	10	1	11	33
2nd male	5	9	6	84	7	3	28	28	19	20	25	70	19	38	6	7	32	120	28	17	8	8	34	21	33	14	32	21	10	7	0	0	12	19	0	0	0	0	0	0	7	4
3rd male	11	10	60	18	4	30	81	25	22	15	33	5	12	32	15	12	4	13	61	7	7	7	65	25	0	0	16	14	48	13	22	5	12	13	19	7	6	11	31	50	17	7
4th male	19	20	24	27	6	7	24	41	7	18	5	3	32	18	5	3	37	4	55	33	0	0	7	12	8	13	0		12	20	3	5	19	11	26	2	23	22	19	14	26	17
