# Supplementary material for: Nrf2/ARE Activators Improve Memory in Aged Mice via Maintaining of Mitochondrial Quality Control of Brain and the Modulation of Gut Microbiome
Source: Pharmaceuticals (Basel). 2021 Jun 23;14(7):607. doi: 10.3390/ph14070607 (PMC8308546; doi:10.3390/ph14070607)
Supplement: Supplementary file 1 [file pharmaceuticals-14-00607-s001.zip › Table 13S. Short-term memory. Scores.xlsx]

## Sheet: Scores
Day	1	2	3	4	5	6	7	8	9	10	11	12	13	14	15	16	17	18	19	20	21
Control
1st fem	0	1.125	0.111111	1.14286	0	0	1.2	1.4	1.90909	0	1.23529	1.71795	1.375	0.7	0.875	1.84	1.42857	0.555556	0.928571	1.33333	0.222222
2nd fem	0.76	0	1.73684	1.30769	0	1.1	1.46667	0.944444	1.22222	0.933333	0	1.46875	1.53846	1.14286	0.318182	0	1	1.0625	0.8	2.33333	1.69697
3rd fem	0.3	0	1.08333	0	0.714286	0	1.5	0.222222	1.05263	0	0.8	1.81356	1.14286	1	1.07692	0.25	1.4	0	0	1.83333	0.952381
4th fem	0	0.621212	1.79167	1.14286	1.46154	0	1.02564	0	0	0	0	1.71111	1.33333	1.25	0	0	0	1.80952	1.33333	0	1
1st male	0.8	0	0	0	0	0	0	0	0	0.75	0	0.428571	1.73684	1.27273	0	1.51724	1	1.77143	1.30435	0	1.5
2nd male	0	1.61404	1.875	0.846154	1.57143	0	1.55556	0	1.84211	0	1.33333	1.10714	1.5	1.23077	1.46667	0.909091	0	1.5	0	1.51282	1.52941
3rd male	1.68421	1.58824	0.72093	0.793103	0	1	1.51429	1.92308	1.42308	1.15385	1.22222	0	0.478261	0.772727	1	0.5	1.65217	1.77273	0	1.42308	0
4th male	0.857143	1.5	1.14286	1.56	1.57143	0.75	1.66667	0.2	1.58333	0	0.833333	0	0	0	0	0	0	1.2	1.72222	0	0.818182
Dimethyl fumarate
1st fem	1.091	1.5	1.5454	1	0	1.33333	1.44444	1.61538	0.05	1.57143	0.9	0.95	1.41667	0	1.58824	0	1.5	1.125	0	1.2	1.80952
2nd fem	1	1.95	1.37931	1.02041	1.85366	0	0	0	0	0.596491	1.94853	1.28	1.61765	1.16666	1.75	0	1.38	0	0	1.963	1.029
3rd fem	1.425	1.875	1.625	1.25	1.69697	1.5	0.714286	1.82759	1.17647	1.76119	0.93	1.30769	0	0.66	1	1.786	0	0	1.75	1.08	1
4th fem	1.14286	1.81482	1.63636	0	1.56522	1.52941	0.913044	0	0	0	1	1.45	0.888	0.68	1.53	1.066	0.96	1.66	0.36	0	1.74
1st male	1.45455	1.17188	0.88236	0.69231	0.304348	1.4	0	0	1.4375	1.64103	1.80822	1.34	0	1.87	1.087	1.75	1.656	0.8	1.54	1.827	0
2nd male	1.1333	1.11628	1.3	0	1.77273	1.5	1.92079	1.89362	1.76666	0.35	1.42857	1.13636	1.5	1.135	0.833	0.5	1.6	0.4	0.66	1.675	1.115
3rd male	1.74359	1.4	1.9362	0.909091	1.65957	1.11786	1.31707	1.8	1.45833	1.34783	1.43333	1.32143	1	0.166	0	0	1.235	1.762	0	1.657	0.714
4th male	0	1.72093	1.18868	0	0.235294	1.59091	0	0	1.5	0.692708	1.58252	1.81522	1.3913	1.514	1.058	0	1.411	0	0	1.846	1.176
5th male	1.5	0.7059	0.625	1.7632	1.03448	0.666667	1.5625	1.90244	1.8	0.24	1.57143	1.35294	1	1.0714	1.16667	0	0	0.2	0.33	1.73077	1.125
Methylene blue
1st fem	0	0	1.33333	0.866667	0.818182	1.5	0	1.89796	1.70833	1.80952	0.870968	0	0.3	0.590909	1.02273	1.58333	0.375	0.909091	0.333333	1.81818	1.72727
2nd fem	0	0.8	1.7037	1.30556	0	1.14286	1.35211	1	1.83784	1.85185	1.47917	0.333333	1.5	0	0	1.25	1.52542	1.65217	0.666667	1.16279	1.61538
3rd fem	1.33333	1.80642	1.73469	1.62162	1.30769	1.375	1.66667	0.424243	0	1.13043	1.8	0.153846	0.875	0.625	1.5	0.75	1.71429	1.9	1.5	0	1.62963
1st male	0	1.34483	0.333333	0.333333	1.40909	1.48387	0	1.55556	1.76405	0.944445	1.81481	1.1875	1.375	0	0.625	1.4	1.95161	1.4	0.666667	0.916667	0
2nd male	0.666667	1.69231	1.75484	0	0.363636	1.22222	0	1.5	0.222222	1.32353	1.57143	0.775	1.41667	0	1.74	1.32	1.34783	0	0	1.56818	0.785714
3rd male	1.81034	0	1.42857	1.15789	1.70833	1.25	1.76	1.38095	0.5	1.40909	0.333333	0.769231	1.2	1.11111	1.18182	1.53333	1.8	1.5	1	1.77778	1.29167
Resveratrol
1st fem	0	0	0	0	0	0	0	0	0	0	0	1.79592	0	0	0	0	0	0	0	0	0
2nd fem	1.33333	1.41176	1.6875	1.22222	0.727273	1.71429	1.7037	1.6875	1.97297	0	0.176471	0.609756	0	1	1	0	1.52632	1.2	1	1.71795	0.428571
4th fem	0	1.78947	0	1.46	0.9	1.63636	0	1.72727	0.833333	0.888889	1.69231	0	0.5	0.666667	1.27778	1.625	1	1	0.6	0	1.46667
1st male	0.315789	1.33333	0.454545	1.38889	0	0.85	0	1.95	1.90196	1.78125	0.821429	0	1.45455	1.45714	1.65789	0	1.33333	0.916667	1.48	1.9	0
2nd male	0.2	0	1.57143	1	0.947368	0	0	0.833333	0	1.39286	1	1.38235	1.57576	1.34375	1.3	0	0.416667	0	0	0	1.42857
3rd male	1.09091	1.7	0	1.69136	1.31818	1.84848	0	1.2	0	1.88525	1	1.61538	0	1.125	1.72917	1.77273	0.916667	1.63158	0.166667	0.387097	1.58824
4th male	0.947368	0.875	0.833333	0.291667	0	1.4	1.4375	1.4	1.89189	1.4	0	0.285714	0.375	0	0.333333	0.333333	1.42105	1.92308	1.04348	1.26316	1.34615
