# Supplementary material for: Nrf2/ARE Activators Improve Memory in Aged Mice via Maintaining of Mitochondrial Quality Control of Brain and the Modulation of Gut Microbiome
Source: Pharmaceuticals (Basel). 2021 Jun 23;14(7):607. doi: 10.3390/ph14070607 (PMC8308546; doi:10.3390/ph14070607)
Supplement: Supplementary file 1 [file pharmaceuticals-14-00607-s001.zip › Table 14S. Microbiome. PCR.xlsx]

## Sheet: PCR
	Bac	Firm	Act	Beta	Epsilon	Gamma	Defer	Sac	Ten	Ver
Control
1st fem	90.7816	7.403	0.177531	0.598266	0.0597922	0.353456	9.16217e-05	0.128559	0.00060135	0.497082
2nd fem	87.5504	10.8049	0.147044	0.468717	0.270663	0.560544	0.113787	0.0695321	8.00202e-05	0.014341
3rd fem	92.0727	5.51924	0.213788	0.592111	0.32704	1.04884	0.124727	0.00133422	0.0116999	0.0885434
4th fem	94.4869	1.17508	0.230821	0.991495	0.0653688	1.04037	0.0479307	0.627244	0.000723277	1.33408
1st male	82.3901	10.7607	0.426589	1.82989	2.48078	0.837826	0.75986	0.432643	0.00819324	0.0733486
2nd male	78.9796	16.7523	0.340101	1.45526	0.198017	1.11665	0.124358	0.510178	0.00525404	0.518291
3rd male	70.946	14.6818	0.348941	9.31702	0.0734407	2.81652	0.79945	0.629763	0.00293929	0.384114
4th male	84.4014	8.52317	0.171142	2.68794	0.22515	2.32631	0.318868	0.978427	0.000164853	0.367393
Dimethyl fumarate
1st fem	84.1729	13.2748	0.147289	0.00133437	0.25107	1.53715	0.0429307	0.483931	0.00432109	0.0843081
2nd fem	83.4036	13.5136	0.00106364	1.14805	0.00479081	1.05187	0.272491	0.507053	0.0119384	0.0856138
3rd fem	86.4118	9.92976	0.111143	0.559703	0.556593	1.54731	0.336049	0.103378	0.00134382	0.442885
4th fem	85.7439	10.3034	0.184574	0.266312	0.400779	2.18885	0.35815	0.483841	0.0264461	0.0436995
1st male	96.5402	0.0963336	0.263835	1.62044	0.0753404	0.708049	0.0835732	0.441847	0.0102895	0.160061
2nd male	85.3912	0.763125	0.750674	2.7794	0.588846	1.34078	0.13351	2.72599	0.00218745	5.52426
3rd male	76.2363	12.7269	0.202712	2.46291	0.200329	5.58185	1.24049	1.14375	0.00169981	0.203085
4th male	75.6218	15.2535	0.352659	0.744545	0.356819	3.99028	3.03549	0.547495	0.0957202	0.00172038
Methylene blue
1st fem	55.7014	32.0606	0.102368	0.313859	0.352989	4.34164	5.82643	1.13256	0.0645846	0.103525
2nd fem	79.3577	15.2309	0.328922	1.23603	0.0431344	2.55332	0.819001	0.379927	0.00111587	0.0499668
3rd fem	72.7084	18.3827	0.248559	1.40926	0.0620456	5.31944	1.66969	0.154555	0.000727712	0.0446566
1st male	80.7846	15.4071	0.604347	1.14781	0.108927	1.11262	0.181195	0.556027	0.0228483	0.074519
2nd male	78.2979	17.2776	0.181346	0.000838882	0.475986	1.85008	1.02522	0.816052	0.0097698	0.0652322
3rd male	85.8107	10.7245	0.111189	1.27274	0.150724	1.51441	0.085062	0.289805	0.000396638	0.0404724
Resveratrol
1st fem	70.3064	20.7664	0.0947745	0.334476	1.10023	6.24508	0.791013	0.265115	0.000168583	0.0963573
4th fem	70.231	26.8846	0.0237286	0.650795	1.22173	0.390836	0.23478	0.320545	0.00348019	0.0384972
1st male	83.5007	23.5568	0.20638	0.867062	0.511963	1.75106	0.272045	0.981644	0.0111531	0.0942732
2nd male	85.5046	11.4522	0.129767	0.616942	0.671479	0.696448	0.253228	0.433838	0.000220648	0.241239
3rd male	83.1546	10.7149	0.114053	1.51436	0.0065807	2.44127	1.54238	0.299433	0.000305536	0.212105
4th male	85.523	12.2207	0.0634656	0.509743	0.084906	0.757155	0.0102909	0.522332	0.000359995	0.308094
