# Supplementary material for: Nrf2/ARE Activators Improve Memory in Aged Mice via Maintaining of Mitochondrial Quality Control of Brain and the Modulation of Gut Microbiome
Source: Pharmaceuticals (Basel). 2021 Jun 23;14(7):607. doi: 10.3390/ph14070607 (PMC8308546; doi:10.3390/ph14070607)
Supplement: Supplementary file 1 [file pharmaceuticals-14-00607-s001.zip › Table 15S. Microbiome. NGS..xlsx]

## Sheet: Лист1
	Abditibacterium	Cutibacterium	Bifidobacterium	Corynebacterium	Methylobacterium-Methylorubrum	Asticcacaulis	Allobaculum	Ileibacterium	Lactobacillus	Dubosiella	Streptococcus	Faecalibaculum	Anaeroplasma	Staphylococcus	Jeotgalicoccus	Exiguobacterium	Candidatus Stoquefichus	Lactococcus	Ureaplasma	Erysipelatoclostridium	Mycoplasma	Atopostipes	Prevotella	Rikenellaceae RC9 gut group	Prevotellaceae UCG-001	Prevotellaceae Ga6A1 group	Alloprevotella	Odoribacter	Bacteroides	Alistipes	Muribaculum	Parabacteroides	Rikenella	Brachyspira	Helicobacter	Lachnospiraceae UCG-001	Herbinix	[Ruminococcus] gnavus group	Acetatifactor	Oscillibacter	Lachnoanaerobaculum	Colidextribacter	Ruminococcus	Intestinimonas	Stomatobaculum	Lachnospiraceae NK4A136 group	UCG-003	Roseburia	Tuzzerella
Control
1st fem	0.00106572	0.0653641	0.00497336	0.00213144	0.00994671	0.00248668	0.051865	0.0280639	0.0465364	0.0149201	0.017762	0.00071048	0	0.00568384	0.00142096	0.00426288	0.00071048	0.00248668	0	0.00106572	0	0	0.125044	0.0174067	0.00639432	0.0184725	0.00994671	0.00817052	0.0238011	0.0213144	0.0195382	0.00319716	0.0053286	0.00142096	0.0387211	0.0507993	0.00603908	0.0138544	0.0134991	0.0216696	0.00461812	0.0319716	0.0131439	0.0106572	0.00497336	0.0387211	0.00568384	0.0483126	0.00426288
2nd fem	0	0.000981836	0.00687285	0	0.000490918	0	0.0736377	0.0054001	0.0108002	0.00147275	0.00147275	0.000981836	0	0	0	0	0.000490918	0.000490918	0	0	0	0	0.22484	0.0436917	0.0412371	0.0274914	0.0432008	0.0250368	0.0790378	0.0216004	0.0235641	0.00589102	0.00441826	0.00490918	0.0427099	0.0333824	0.0216004	0.0108002	0.00981836	0.0137457	0.00343643	0.0230731	0.00490918	0.0186549	0.00147275	0.029946	0.00589102	0.00343643	0.00687285
3rd fem	0	0	0.00275049	0	0	0	0.0239686	0.00275049	0.0129666	0	0.000392927	0.000392927	0.00117878	0	0	0	0.000392927	0	0	0	0	0	0.111591	0.0510806	0.0208251	0.0719057	0.0447937	0.0192534	0.188998	0.0369352	0.0601179	0.0165029	0.00550098	0	0.043222	0.0990177	0.00746562	0.01611	0.00353635	0.0137525	0.00275049	0.0113949	0.00314342	0.0043222	0.00157171	0.0227898	0.00235756	0.000785855	0.00392927
4th fem	0	0	0.00169492	0	0	0	0.0199153	0.00254237	0.00550847	0.000423729	0.000847458	0	0.000423729	0.000423729	0	0	0	0.000423729	0	0	0.00211864	0	0.123305	0.0440678	0.0300847	0.0165254	0.0440678	0.0148305	0.175847	0.0317797	0.0194915	0.015678	0.00338983	0.00254237	0.0173729	0.207627	0.00211864	0.00508475	0.0029661	0.0059322	0.00169492	0.0114407	0.0101695	0.00550847	0.00169492	0.0199153	0.00338983	0.000423729	0.00127119
1st male	0	0	0.00274474	0	0	0	0.0933211	0.00548948	0.00914913	0.00274474	0	0.00274474	0	0	0	0	0	0	0	0	0	0.000914913	0.306496	0.0411711	0.0411711	0.0466606	0.010979	0.0118939	0.0393413	0.0073193	0.0201281	0.00365965	0.00457457	0	0.0146386	0.00823422	0	0.00640439	0.00274474	0.00182983	0.00274474	0.010064	0.0384263	0.000914913	0.000914913	0.00548948	0.000914913	0.00274474	0
2nd male	0	0.000559597	0.00391718	0	0	0	0.0844992	0.0201455	0.00559597	0.00167879	0	0.000559597	0.000559597	0	0.00111919	0	0.000559597	0	0	0	0	0	0.0492445	0.0324566	0.0139899	0.00727476	0.00615557	0.0447678	0.0257415	0.0128707	0.0436486	0.00223839	0.0100727	0.00391718	0.0761052	0.0167879	0.0251819	0.0123111	0.00503637	0.0218243	0.00615557	0.045887	0.0235031	0.00951315	0.00335758	0.0559597	0.00839396	0.00223839	0.00223839
3rd male	0	0	0.0105205	0	0	0	0.199889	0.0498339	0.00276855	0.00166113	0.00055371	0.00166113	0.00055371	0	0	0	0.00055371	0	0	0	0	0	0.0841639	0.0260244	0.0193798	0.0337763	0.0116279	0.0232558	0.021041	0.0155039	0.0193798	0.00609081	0.00609081	0.00276855	0.0254707	0.156146	0.00387597	0.0116279	0.00885936	0.00830565	0.00276855	0.0143965	0.0299003	0.00830565	0.00110742	0.0249169	0.00221484	0.00276855	0.00166113
4th male	0	0	0.00342857	0	0	0	0.0697143	0.0205714	0.00342857	0.00114286	0	0	0.00114286	0.00114286	0.00114286	0	0	0	0	0.00114286	0	0	0.0537143	0.0205714	0.008	0.00914286	0.00228571	0.0582857	0.04	0.0525714	0.0594286	0.0102857	0.008	0.00685714	0.0468571	0.0674286	0.0308571	0.024	0.00457143	0.0217143	0.00457143	0.04	0.0228571	0.0137143	0.00342857	0.0217143	0.00571429	0.00228571	0.00685714
Dimethyl fumarate
1st fem	0	0	0.00159744	0	0	0	0.0303514	0.00638978	0.0111821	0.00559105	0	0.00559105	0	0	0	0	0	0	0.00319489	0	0	0	0.186102	0.0407348	0.0359425	0.0311502	0.0543131	0.0175719	0.0303514	0.0239617	0.0383387	0.00638978	0.0119808	0.00159744	0.0599042	0.0183706	0.00798722	0.0183706	0.00479233	0.0383387	0.00399361	0.0319489	0.0479233	0.00878594	0.00239617	0.0223642	0.00878594	0.00479233	0.00239617
2nd fem	0	0.00104712	0.00628272	0	0	0	0.0366492	0.0125654	0.00732984	0.00628272	0.00104712	0	0	0	0	0	0	0	0.00104712	0	0	0	0.0827225	0.102618	0.0136126	0.00942408	0.0052356	0.0397906	0.0146597	0.0188482	0.0115183	0.00314136	0.00732984	0	0.161257	0.0303665	0.0052356	0.0387435	0.00209424	0.0136126	0.00314136	0.0408377	0.0219895	0.00942408	0.00418848	0.0272251	0.0104712	0.00209424	0.0125654
3rd fem	0	0	0.000530504	0	0	0	0.0217507	0.00318302	0.00742706	0.000530504	0.00106101	0	0.00106101	0	0	0	0	0	0	0	0	0	0.0954907	0.0217507	0.0286472	0.00848806	0.0435013	0.0334218	0.0185676	0.00901857	0.0100796	0.00530504	0.00212202	0.0949602	0.0885942	0.0381963	0.00318302	0.069496	0.00689655	0.0286472	0.00371353	0.0440318	0.00901857	0.0228117	0.00318302	0.0132626	0.0190981	0.00689655	0.0153846
4th fem	0	0	0.00194805	0	0	0	0.024026	0.0038961	0.00454545	0.00649351	0	0	0.00519481	0	0	0	0.000649351	0	0	0	0	0	0.12987	0.0441558	0.0454545	0.00649351	0.0116883	0.0428571	0.0344156	0.012987	0.0181818	0.00454545	0.00909091	0.0214286	0.198701	0.0603896	0.0012987	0.0162338	0.00454545	0.012987	0.0181818	0.0272727	0.012987	0.00454545	0.00584416	0.0701299	0.00649351	0.0012987	0.0025974
3rd male	0	0	0.00192308	0	0	0	0.189423	0.00769231	0.00673077	0.00288462	0	0	0	0	0	0	0	0	0	0	0	0.000961538	0.223077	0.0365385	0.0451923	0.0153846	0.0105769	0.00865385	0.0240385	0.0115385	0.0230769	0.00192308	0.00288462	0.000961538	0.0230769	0.0211538	0.0432692	0.0144231	0.00288462	0.00576923	0.00576923	0.0182692	0.00480769	0.00576923	0.000961538	0.0326923	0.00384615	0.00192308	0.000961538
4th male	0	0.000636132	0.00890585	0	0	0	0.117048	0.0795165	0.00954198	0.00254453	0.000636132	0.0019084	0.000636132	0	0	0	0	0	0	0	0.000636132	0	0.0903308	0.0648855	0.0152672	0.0203562	0.00763359	0.028626	0.0375318	0.0375318	0.0197201	0.0114504	0.00508906	0.00826972	0.0394402	0.0540712	0.0133588	0.019084	0.0375318	0.0101781	0.00763359	0.0159033	0.014631	0.00572519	0.00445293	0.0222646	0.00572519	0.000636132	0.00254453
Methylene blue
1st fem	0	0	0.00208877	0	0	0	0.0898172	0.0125326	0.0250653	0.0120104	0.00313316	0.000522193	0	0	0	0	0.000522193	0.000522193	0	0	0	0	0.0396867	0.016188	0.00313316	0.0553525	0.0109661	0.0078329	0.0240209	0.00835509	0.00835509	0.00156658	0.00208877	0.013577	0.147258	0.229243	0.0114883	0.0114883	0.00156658	0.00626632	0.000522193	0.018799	0.00522193	0.00365535	0.00156658	0.0198433	0.00156658	0.00104439	0.00208877
2nd fem	0	0.000370782	0.00889878	0.000370782	0	0	0.258435	0.0140897	0.0263255	0.00926956	0.000741565	0.00111235	0	0	0.000741565	0	0	0.000370782	0.00111235	0	0	0.000741565	0.0978865	0.0300334	0.0140897	0.0181683	0.0103819	0.0200222	0.0207638	0.00704486	0.0152021	0.00259548	0.00926956	0.000370782	0.0181683	0.0296626	0.0786059	0.017056	0.00370782	0.00593252	0.0111235	0.0140897	0.0281795	0.00593252	0.00148313	0.0507972	0.00370782	0.0063033	0.00259548
3rd fem	0	0.000729129	0.00291651	0	0.000364564	0	0.096245	0.0288006	0.0113015	0.00109369	0.000364564	0.00145826	0.00583303	0.000364564	0.00546847	0	0	0.000364564	0.000364564	0.000364564	0	0.000364564	0.104265	0.182647	0.0171345	0.00583303	0.00437477	0.0331754	0.0164054	0.0174991	0.0113015	0.00802042	0.00692672	0.000729129	0.00947867	0.0211447	0.00437477	0.0557783	0.11338	0.0131243	0.00729129	0.0204156	0.022603	0.00874954	0.00291651	0.0539555	0.00838498	0.00437477	0.00182282
1st male	0	0	0.00107991	0	0	0	0.559395	0.00485961	0.00917927	0.00161987	0.00107991	0	0	0	0	0	0	0	0	0	0	0	0.0512959	0.0469762	0.00431965	0.0113391	0.0113391	0.00647948	0.0226782	0.00809935	0.0199784	0.00107991	0.00269978	0	0.025378	0.0442765	0	0.00701944	0.000539957	0.00539957	0.00161987	0.0107991	0.0134989	0.00215983	0.00161987	0.0178186	0.00215983	0.00161987	0.00107991
2nd male	0	0.000980713	0.00163452	0.000653808	0	0	0.0313828	0.00130762	0.0075188	0.000653808	0.000980713	0	0.000326904	0	0	0	0	0	0	0	0	0	0.12357	0.00392285	0.0215757	0.020595	0.00392285	0.00523047	0.00686499	0.00555737	0.0130762	0.00196143	0.00817261	0.000653808	0.082053	0.408957	0.00326904	0.0359595	0.064727	0.00555737	0.00621118	0.0160183	0.00294214	0.00719189	0.00719189	0.0424975	0.00261523	0.000653808	0.00228833
3rd male	0	0	0.00140746	0	0	0	0.165376	0.00633357	0.00914849	0.00211119	0	0	0	0	0	0	0	0	0	0	0	0	0.159747	0.0175932	0.0239268	0.0710767	0.0161858	0.00914849	0.018297	0.0211119	0.0358902	0.00844476	0.0105559	0	0.0633357	0.149191	0.00492611	0.00844476	0.0175932	0.00422238	0.00422238	0.0147783	0.00281492	0.00844476	0.00070373	0.033779	0.00211119	0.00211119	0.00070373
Resveratrol
1st fem	0	0	0.00359971	0.000719942	0	0	0.0554356	0.0309575	0.00575954	0	0.00287977	0	0	0	0.000719942	0	0	0	0.000719942	0	0.000719942	0	0.238301	0.0215983	0.0655148	0.00935925	0.0172786	0.012959	0.0215983	0.0107991	0.0554356	0.00431965	0.00647948	0.000719942	0.0187185	0.0273578	0.012959	0.012959	0.0410367	0.0107991	0.0107991	0.0345572	0.00431965	0.0158387	0.0158387	0.0856731	0.0050396	0.0259179	0.00215983
2nd fem	0	0.001868	0.0298879	0	0	0	0.13325	0.0585305	0.00747198	0.00124533	0.00311333	0.00373599	0	0	0	0	0	0.00311333	0	0	0	0	0.135741	0.0311333	0.0398506	0.00560399	0.00622665	0.0298879	0.0354919	0.0211706	0.0323786	0.00373599	0.00560399	0	0.0510585	0.0143213	0.00622665	0.00622665	0.00560399	0.00871731	0.00249066	0.0267746	0.00622665	0.0124533	0.00124533	0.0224159	0.00560399	0.00871731	0.00124533
4th fem	0	0.000573066	0.0406877	0.00114613	0	0	0.0888252	0.104871	0.0034384	0.00229226	0	0.00114613	0.00114613	0	0	0	0	0	0	0	0	0	0.0424069	0.00859599	0.00744986	0.00515759	0.00573066	0.0297994	0.0143266	0.00916905	0.0934097	0.00229226	0.00286533	0.0034384	0.0573066	0.0114613	0.00687679	0.0108883	0.069914	0.00687679	0.00916905	0.0183381	0.000573066	0.00687679	0.00630372	0.0825215	0.00859599	0.00114613	0.00114613
1st male	0	0.00063012	0.00189036	0	0	0	0.0270951	0.00378072	0.00756144	0.0138626	0.00126024	0.00063012	0	0	0	0	0.00693132	0.00063012	0.00441084	0.00063012	0	0	0.180214	0.15816	0.026465	0.0611216	0.00819156	0.0144928	0.0340265	0.0453686	0.0100819	0.00756144	0.0094518	0.00189036	0.0573409	0.10334	0.00756144	0.0100819	0.00567108	0.00756144	0.00378072	0.0327662	0.00756144	0.0063012	0.00126024	0.0409578	0.00819156	0.00126024	0.00063012
2nd male	0	0	0.00298507	0	0	0	0.078607	0.0218905	0.0228856	0.00696517	0.0039801	0.000995025	0	0	0	0	0.000995025	0	0.000995025	0	0	0	0.170149	0.0517413	0.0268657	0.0139303	0.00895522	0.0258706	0.0238806	0.038806	0.0159204	0.0039801	0.00895522	0.000995025	0.0537313	0.0248756	0.00298507	0.0427861	0.0079602	0.0149254	0.0079602	0.0318408	0.0189055	0.0079602	0.00995025	0.039801	0.00497512	0.00199005	0.00597015
3rd male	0	0	0.00175131	0	0	0	0.020432	0.00525394	0.00350263	0.0110917	0	0	0	0	0	0	0	0	0	0	0	0.000583771	0.192644	0.131349	0.0245184	0.0443666	0.0227671	0.0367776	0.0420315	0.0134267	0.020432	0.00525394	0.000583771	0.00467017	0.0642148	0.0239346	0.0040864	0.0140105	0.0542907	0.0151781	0.00642148	0.0274372	0.0303561	0.00583771	0.0140105	0.0414478	0.00875657	0.00116754	0.00233508
[truncated: 39 more columns]
